# Supplementary material for: 1H Nuclear Magnetic Resonance-Based Targeted and Untargeted Metabolomics Profiling of Retail Samples of Cuachalalate (Amphipterygium adstringens)
Source: Molecules. 2025 May 16;30(10):2185. doi: 10.3390/molecules30102185 (PMC12113676; doi:10.3390/molecules30102185)
Supplement: Supplementary file 1 [file molecules-30-02185-s001.zip]

Archive with 1 entries (1 files):
- molecules-3563361-supplementary.pdf
